# Supplementary material for: Walking Speed Classification from Marker-Free Video Images in Two-Dimension Using Optimum Data and a Deep Learning Method
Source: Bioengineering (Basel). 2022 Nov 19;9(11):715. doi: 10.3390/bioengineering9110715 (PMC9687360; doi:10.3390/bioengineering9110715)
Supplement: Supplementary file 1 [file bioengineering-09-00715-s001.zip]

Archive with 1 entries (1 files):
- bioengineering-1960248-supplementary.pdf
